# Supplementary material for: No Loan Comes Without a Price: Financial Literacy, Mental Health, and Consumer Loan Use Among Young Adults in Sweden
Source: Behav Sci (Basel). 2026 Feb 26;16(3):318. doi: 10.3390/bs16030318 (PMC13024078; doi:10.3390/bs16030318)
Supplement: Supplementary file 1 [file behavsci-16-00318-s001.zip]

Archive with 1 entries (1 files):
- behavsci-4141760-supplementary.pdf
